# Supplementary material for: Synergy between Mecillinam and Ceftazidime/Avibactam or Avibactam against Multi-Drug-Resistant Carbapenemase-Producing Escherichia coli and Klebsiella pneumoniae
Source: Antibiotics (Basel). 2022 Sep 20;11(10):1280. doi: 10.3390/antibiotics11101280 (PMC9599007; doi:10.3390/antibiotics11101280)
Supplement: Supplementary file 1 [file antibiotics-11-01280-s001.zip]

Archive with 1 entries (1 files):
- antibiotics-1895731-supplementary.pdf
